# Supplementary material for: Besnoitia besnoiti bradyzoite stages induce suicidal- and rapid vital-NETosis
Source: Parasitology. 2019 Dec 16;147(4):401–9. doi: 10.1017/S0031182019001707 (PMC10317692; doi:10.1017/S0031182019001707)
Supplement: Supplementary file 1 [file S0031182019001707sup.zip]

Archive with 3 entries (3 files):
- S0031182019001707sup001.avi
- S0031182019001707sup002.avi
- S0031182019001707sup003.avi
